# Supplementary material for: Classification of Huntington’s Disease Stage with Features Derived from Structural and Diffusion-Weighted Imaging
Source: J Pers Med. 2022 Apr 28;12(5):704. doi: 10.3390/jpm12050704 (PMC9143912; doi:10.3390/jpm12050704)
Supplement: Supplementary file 1 [file jpm-12-00704-s001.zip]

Archive with 1 entries (1 files):
- jpm-1682177-supplementary.pdf
